# Supplementary material for: Regulatory role of tetR gene in a novel gene cluster of Acidovorax avenae subsp. avenae RS-1 under oxidative stress
Source: Front Microbiol. 2014 Oct 21;5:547. doi: 10.3389/fmicb.2014.00547 (PMC4204640; doi:10.3389/fmicb.2014.00547)
Supplement: Supplementary file 1 [file Data_Sheet_1.ZIP]

Archive with 4 entries (4 files):
- Table.S3. 15 proteins identified in RS-1.pdf
- supplementary figures.pdf
- Table.S1.pdf
- Table.S2. 96 proteins identified in RS-tetR.pdf
